# Supplementary material for: Direct protein introduction into plant cells using a multi-gas plasma jet
Source: PLoS One. 2017 Feb 9;12(2):e0171942. doi: 10.1371/journal.pone.0171942 (PMC5300220; doi:10.1371/journal.pone.0171942)
Supplement: S1 Table — (XLSX) [file pone.0171942.s001.xlsx]

## Sheet: Sheet1
S1 Table. Primers and single-strand DNA sequences used in this study
Name	Sequence (5' - 3')	Application
BamHI-sGFP-F	TAGGATTCACCATGGTGAGCAAGGGCGAGG	Cloning
EcoRI-sGFP-R	TAGAATTCCTTGTACAGCTCGTCCATGCCG	Cloning
EcoRI-Cya-F	TAGAATTCATGCAGCAATCGCATCAGGC	Cloning
XhoI-stop-Cya1200R	TCACTCGAGCTACTGGCGTTCCACTGCGCCC	Cloning
EcoRI-Cya1200R	TCGAATTCCTGGCGTTCCACTGCGCCC	Cloning
EcoRI-R8-stop-XhoI-F	AATTCCGGAGACGACGCAGGCGTAGAAGGTAGC	Cloning
XhoI-stop-R8-EcoRI-R	TCGAGCTACCTTCTACGCCTGCGTCGTCTCCGG	Cloning
